# Supplementary material for: Genetic redundancy in the naphthalene-degradation pathway of Cycloclasticus pugetii strain PS-1 enables response to varying substrate concentrations
Source: FEMS Microbiol Ecol. 2024 Apr 13;100(6):fiae060. doi: 10.1093/femsec/fiae060 (PMC11099662; doi:10.1093/femsec/fiae060)
Supplement: fiae060_Supplemental_Files [file fiae060_supplemental_files.zip]

Archive with 2 entries (2 files):
- Vogel_2023_Supporting data_Information_Genetic_redundancy_in_naphthalene-degradation_pathway (1).pdf
- Vogel_2023_Supporting data_Information_TableS3.xlsx
