# Supplementary material for: Genetic redundancy in the naphthalene-degradation pathway of Cycloclasticus pugetii strain PS-1 enables response to varying substrate concentrations
Source: FEMS Microbiol Ecol. 2024 Apr 13;100(6):fiae060. doi: 10.1093/femsec/fiae060 (PMC11099662; doi:10.1093/femsec/fiae060)
Supplement: fiae060_Supplemental_Files [file fiae060_supplemental_files.zip › Vogel_2023_Supporting data_Information_TableS3.xlsx]

## Sheet: Caption
Genetic redundancy in the naphthalene-degradation pathway of Cycloclasticus pugetii strain PS-1 enables response to varying substrate concentrations
Anjela L. Vogel, Katharine J. Thompson, Daniel Straub, Florin Musat, Tony Gutierrez, Sara Kleindienst
TABLE S3: Curated database of investigated genes related to PAH-degradation pathway in Cycloclasticus pugetii PS-1 with notes, references and expression data (mean TPM per biological triplicate) for each treatment. Sheet A) full set of 154 investigated genes, compiled using the annotations of the NCBI database (August 2022) (Schoch et al., 2020), the KEGG database (August 2022) (Kanehisa & Goto, …
References:
Bagi A, Knapik K & Baussant T (2022) Abundance and diversity of n-alkane and PAH-degrading bacteria and their functional genes - potential for use in detection of marine oil pollution. Sci Total Environ 810: 152238.
Kanehisa M & Goto S (2000) KEGG: kyoto encyclopedia of genes and genomes. Nucleic Acids Res 28: 27-30.
Kanehisa M, Sato Y & Morishima K (2016) BlastKOALA and GhostKOALA: KEGG tools for functional characterization of genome and metagenome sequences. J Mol Biol 428: 726-731.
Kanehisa M, Sato Y, Kawashima M, Furumichi M & Tanabe M (2016) KEGG as a reference resource for gene and protein annotation. Nucleic Acids Res 44: D457-D462.
Kasai Y, Shindo K, Harayama S & Misawa N (2003) Molecular characterization and substrate preference of a polycyclic aromatic hydrocarbon dioxygenase from Cycloclasticus sp. strain A5. Applied and environmental microbiology 69: 6688-6697.
Liang C, Huang Y & Wang H (2019) pahE, a functional marker gene for polycyclic aromatic hydrocarbon-degrading bacteria. Appl Environ Microbiol 85.
Schoch CL, Ciufo S, Domrachev M, Hotton CL, Kannan S, Khovanskaya R, Leipe D, Mcveigh R, O’Neill K & Robbertse B (2020) NCBI Taxonomy: a comprehensive update on curation, resources and tools. Database 2020.
Wang W, Wang L & Shao Z (2018) Polycyclic aromatic hydrocarbon (PAH) degradation pathways of the obligate marine PAH degrader Cycloclasticus sp. strain P1. Appl Environ Microbiol 84: e01261-01218.
Wang W, Shao Z & Zhang X-H (2021) An intracellular sensing and signal transduction system that regulates the metabolism of polycyclic aromatic hydrocarbons in bacteria. mSystems 6: e00636-00621.
Wang Y, Lau P & Button DK (1996) A marine oligobacterium harboring genes known to be part of aromatic hydrocarbon degradation pathways of soil pseudomonads. Appl Environ Microbiol 62: 2169-2173.

## Sheet: A_database_PAH_genes
NCBI RefSeq assembly GCF_000384415.1	meanTPM_high_NAP_2h	meanTPM_high_NAP_24h	meanTPM_high_NAP_168h	meanTPM_low_NAP_2h	meanTPM_low_NAP_71h	meanTPM_pulse_NAP_73h	meanTPM_pulse_NAP_168h	meanTPM_noPAH_24h	Putitative function	KO_annotation	KEGG_numb	KEGG_pathway	modules3	Notes	Literature
CYCPU_RS0101080	53.9915	100.414	52.8917	56.4828	71.1536	81.1738	84.8387	74.8597	(2Fe-2S)-binding protein CDS						NCBI database (Aug. 2022)
CYCPU_RS0101645	145.442	155.136	88.5756	117.531	138.339	229.559	145.256	173.768		2-hydroxy-6-oxonona-2,4-dienedioate hydrolase	[EC:3.7.1.14]	ko01220	Aromatics degradation		KEGG databse (Aug. 2022)
CYCPU_RS0101730	15.2243	20.277	20.1432	8.00605	10.7609	11.9292	21.1286	13.7766	Hydroxylase/Fe2+-dependent dioxygenase CDS					upregulated with: PYR, PHE; Involved in 7th Step of PHE degradation	Wang et al. 2018
CYCPU_RS0101735	26.446	28.4328	24.541	14.1687	16.3376	21.3349	29.7272	22.0526	alpha-hydroxy-acid oxidizing protein CDS						NCBI databse (Aug. 2022)
CYCPU_RS0102200	454.442	325.462	473.167	374.618	514.571	460.094	666.288	367.684	HBPA hydratase-aldolase, pahE					Catalyzes 5th step in both PHE & NAP degradation; upregulated with: PYR, PHE, NAP	Wang et al. 2018
CYCPU_RS0102300	42.5006	85.177	34.6804	44.742	34.746	41.5228	48.5772	60.958		S-(hydroxymethyl)glutathione dehydrogenase / alcohol dehydrogenase	[EC:1.1.1.284 1	ko01220	NA		KEGG databse (Aug. 2022)
CYCPU_RS0102465	69.414	163.122	48.4733	83.1796	69.248	135.118	102.141	118.11	Salicylaldehyde dehydrogenase					Catalyzes 6th step in NAP degradation; upregulated with: PYR, PHE, NAP	Wang et al. 2018
CYCPU_RS0102480	144.44	238.136	51.8613	164.649	81.5062	257.445	115.794	273.359		vanillate/4-hydroxybenzoate decarboxylase subunit D	[EC:4.1.1.- 4.1.1.61]	ko01220	NA		KEGG databse (Aug. 2022)
CYCPU_RS0102485	361.014	470.046	123.66	392.702	189.157	486.918	253.932	686.996		vanillate/4-hydroxybenzoate decarboxylase subunit C	[EC:4.1.1.- 4.1.1.61]	ko01220	NA		KEGG databse (Aug. 2022)
CYCPU_RS0102505	103.617	100.926	67.8576	45.0645	50.4518	73.6549	75.1391	89.0211		flavin prenyltransferase	[EC:2.5.1.129]	ko01220	Terpenoid backbone biosynthesis		KEGG databse (Aug. 2022)
CYCPU_RS0102525	670.02	833.473	375.167	308.633	411.853	765.193	435.204	367.304	Ring hydroxylating dioxygenase, alpha subunit: Rieske (2Fe-2S) region protein (RHD-5 α subunit)	benzoate/toluate 1,2-dioxygenase subunit alpha	[EC:1.14.12.10 1.14.12.-]	ko01220	Aromatics degradation	part of gene cluster A	Wang et al. 2018, KEGG databse (Aug. 2022)
CYCPU_RS0102530	580.393	768.894	264.128	368.93	296.348	630.948	339.838	363.472	Benzoate 1,2-dioxygenase small subunit (RHD-5 β subunit)					part of gene cluster A	Wang et al. 2018
CYCPU_RS0102535	199.82	195.323	170.178	156.633	135.272	204.182	180.072	121.788	NADH:ubiquinone oxidoreductase, na translocating, f subunit					part of gene cluster A	Wang et al. 2018
CYCPU_RS0102540	262.287	251.137	150.33	209.584	126.6	252.605	168.463	144.103	ferredoxin-like protein					part of gene cluster A	Wang et al. 2018
CYCPU_RS0102545	121.282	169.79	46.9139	36.8136	36.5044	93.2883	42.211	35.7909	Metapyrocatechase (MPC) (CatO2ase) (Catechol 2,3-dioxygenase)	catechol 2,3-dioxygenase	[EC:1.13.11.2]	ko01220	Aromatics degradation	part of gene cluster A	Wang et al. 2018, KEGG databse (Aug. 2022)
CYCPU_RS0102555	1221.33	1041.76	885.404	829.9	1236.95	1221.05	1081.17	1024.45	Catechol 2,3 dioxygenase, xylE	catechol 2,3-dioxygenase	[EC:1.13.11.2]	ko01220	Aromatics degradation	part of gene cluster A; upregulated with: PYR, PHE, NAP; aka gene name: xylE	Wang et al. 2018, Wang and Shao 2021, KEGG databse (Aug. 2022)
CYCPU_RS0102560	385.555	305.291	280.504	285.861	357.594	453.566	397.412	396.521	Hypothetical CmpX-like protein					part of gene cluster A	Wang et al. 2018
CYCPU_RS0102565	490.046	422.974	392.272	355.198	414.336	591.325	527.865	410.961	Aldehyde dehydrogenase/2-hydroxymuconic semialdehyde dehydrogenase	aminomuconate-semialdehyde/2-hydroxymuconate-6-semialdehyde dehydrogenase	[EC:1.2.	ko01220	Aromatic amino acid metabolism	Catalyzes 6th step in PHE degradation; part of gene cluster A; upregulated with: PYR, PHE	Wang et al. 2018, KEGG databse (Aug. 2022)
CYCPU_RS0102570	631.668	560.01	383.235	482.063	494.843	764.352	552.755	506.425	Aldehyde dehydrogenase/2-hydroxymuconic semialdehyde dehydrogenase	2-oxopent-4-enoate/cis-2-oxohex-4-enoate hydratase	[EC:4.2.1.80 4.2.1.132]	ko01220	Aromatics degradation	part of gene cluster A	Wang et al. 2018, KEGG databse (Aug. 2022)
CYCPU_RS0102570	631.668	560.01	383.235	482.063	494.843	764.352	552.755	506.425	2-hydroxypent-2,4-dienoate hydratase	2-keto-4-pentenoate hydratase	[EC:4.2.1.80]	ko01220	Aromatics degradation	part of gene cluster A	Wang et al. 2018, KEGG databse (Aug. 2022)
CYCPU_RS0102575	330.037	343.189	208.039	284.708	253.589	455.047	324.108	297.911	2-hydroxypent-2,4-dienoate hydratase	acetaldehyde/propanal dehydrogenase	[EC:1.2.1.10 1.2.1.87]	ko01220	Aromatics degradation	part of gene cluster A	Wang et al. 2018, KEGG databse (Aug. 2022)
CYCPU_RS0102575	330.037	343.189	208.039	284.708	253.589	455.047	324.108	297.911	Acetaldehyde dehydrogenase 2/3	acetaldehyde dehydrogenase	[EC:1.2.1.10]	ko01220	Aromatics degradation	part of gene cluster A	Wang et al. 2018, KEGG databse (Aug. 2022)
CYCPU_RS0102580	534.635	512.926	286.348	517.643	366.627	693.785	467.739	492.795	Acetaldehyde dehydrogenase 2/3	4-hydroxy 2-oxovalerate aldolase	[EC:4.1.3.39]	ko01220	Aromatics degradation	part of gene cluster A	Wang et al. 2018, KEGG databse (Aug. 2022)
CYCPU_RS0102585	269.179	412.08	138.245	330.178	215.617	409.395	231.308	276.219	4-hydroxy-2-oxovalerate aldolase NahM	2-oxo-3-hexenedioate decarboxylase	[EC:4.1.1.77]	ko01220	Aromatics degradation	part of gene cluster A	Wang et al. 2018, KEGG databse (Aug. 2022)
CYCPU_RS0102590	425.762	654.05	196.456	494.309	272.125	528.737	265.47	398.086	4-hydroxy-2-oxovalerate aldolase NahM	4-oxalocrotonate tautomerase	[EC:5.3.2.6]	ko01220	Aromatics degradation	part of gene cluster A	Wang et al. 2018, KEGG databse (Aug. 2022)
CYCPU_RS0102600	316.908	360.892	80.2786	290.623	69.191	527.538	96.5644	86.3557	4-oxalocrotonate decarboxylase NahK					part of gene cluster A	Wang et al. 2018
CYCPU_RS0102605	680.488	977.358	274.709	876.868	489.835	1066.13	427.499	549.754	4-oxalocrotonate tautomerase family enzyme	2-hydroxymuconate-semialdehyde hydrolase	[EC:3.7.1.9]	ko01220	Aromatics degradation	part of gene cluster A	Wang et al. 2018, KEGG databse (Aug. 2022)
CYCPU_RS0102760	49.6521	50.2472	48.336	27.8361	51.3158	55.159	79.1837	47.9556	hypothetical protein					Intracellular PAH signal sensing and transduction; upregulated with: PYR, PHE	Wang et al. 2018, Wang and Shao 2021
CYCPU_RS0103835	255.456	454.446	31.6985	45.7392	13.0944	67.5027	26.4565	34.3781	bacterial luciferase-likee oxidoreductase protein					upregulated with: PYR, PHE	Wang et al. 2018, Wang and Shao 2021
CYCPU_RS0103840	60.0571	58.1084	84.4833	34.0096	41.2982	37.1937	62.5919	48.172	Alpha/beta hydrolase fold protein	ethylbenzene dioxygenase subunit beta	[EC:1.14.12.-]	ko01220	NA		NCBI databse (Aug. 2022), KEGG databse (Aug. 2022)
CYCPU_RS0103845	20.6756	16.9548	16.8693	7.81186	11.8784	11.4115	18.9537	13.1562	Diguanylate cyclase, pdgC	ethylbenzene dioxygenase subunit alpha	[EC:1.14.12.-]	ko01220	NA	targeted by degenerated primer from Bagi et al. 2022. Reverse primer (ARHD-α-degR) did match with two mismatches)	NCBI databse (Aug. 2022), KEGG databse (Aug. 2022), Bagi et al. 2021
CYCPU_RS0103850	17.4543	21.6117	38.9867	7.62065	35.8605	18.073	34.454	15.5285		2-hydroxy-6-oxonona-2,4-dienedioate hydrolase	[EC:3.7.1.14]	ko01220	Aromatics degradation		KEGG databse (Aug. 2022)
CYCPU_RS0104005	18.7243	54.8515	18.5413	18.1916	12.7898	19.4392	21.6902	39.1453	2Fe-2S iron-sulfur cluster-binding protein CDS	[NiFe] hydrogenase diaphorase moiety small subunit	[EC:1.12.1.2]				NCBI database (Aug. 2022)
CYCPU_RS0104195	20.5151	31.5418	24.8392	14.4655	18.13	14.9499	28.5135	23.5495	Outer membrane protein W, ompW					upregulated with: PYR, PHE, NAP	Wang et al. 2018, Wang and Shao 2021
CYCPU_RS0104200	14.3983	18.1209	14.4647	6.58949	8.60946	11.7879	14.9327	11.3281	3-phenylpropionate/cinnamic acid dioxygenase subunit beta CDS					upregulated with: PYR, PHE, NAP	Wang et al. 2018, Wang and Shao 2021
CYCPU_RS0104210	54.5791	50.8645	94.5478	31.6562	48.6175	49.3933	88.1551	40.2446	aromatic ring-hydroxylating dioxygenase subunit alpha CDS					upregulated with: PYR, PHE, NAP	Wang et al. 2018, Wang and Shao 2021
CYCPU_RS0104390	1163.39	1123.42	964.791	1300.82	936.908	1705.25	1367.27	920.261	Histidine kinase, pahK					upregulated with: PYR, PHE, NAP	Wang et al. 2018, Wang and Shao 2021
CYCPU_RS0104620	353.331	623.752	52.5817	121.856	35.4079	145.512	46.5021	52.8829	Periplasmic substrate-binding protein, pahP						NCBI databse (Aug. 2022)
CYCPU_RS0104625	237.058	292.997	50.5865	49.893	26.8134	86.0464	55.11	34.4561	Outer membrane receptor protein, pahS	ethylbenzene dioxygenase subunit beta	[EC:1.14.12.-]	ko01220	NA		NCBI databse (Aug. 2022), KEGG databse (Aug. 2022)
CYCPU_RS0104630	179.153	231.642	89.7286	31.6461	19.869	83.3513	79.341	17.1523	Carbon storage regulator, csrA	ethylbenzene dioxygenase subunit alpha	[EC:1.14.12.-]	ko01220	NA		NCBI databse (Aug. 2022), KEGG databse (Aug. 2022)
CYCPU_RS0104780	575.007	1387.95	427.415	494.251	772.865	441.043	455.565	743.327	naphthalene 1,2-dioxygenase CDS					part of gene cluster C	Wang et al. 2018
CYCPU_RS0104785	113.311	105.286	68.1849	55.7306	60.7242	72.0098	85.9763	68.6309	3-phenylpropionate/cinnamic acid dioxygenase subunit beta CDS					part of gene cluster C	Wang et al. 2018
CYCPU_RS0104790	42.4924	48.3332	22.9115	31.5836	16.075	28.3823	29.5245	31.3923	aromatic ring-hydroxylating dioxygenase subunit alpha CDS					part of gene cluster C	Wang et al. 2018
CYCPU_RS0104795	143.139	170.811	74.4965	64.1589	41.5918	52.7592	77.9426	80.8797	Antibiotic biosynthesis monooxygenase subfamily					part of gene cluster C	Wang et al. 2018
CYCPU_RS0104800	18.0896	18.7907	14.9424	9.37765	9.65819	15.0516	15.5151	7.5511	Efflux transporter, RND family, MFP subunit					part of gene cluster C	Wang et al. 2018
CYCPU_RS0104805	3.25207	3.09102	6.38057	1.30175	2.62215	3.36116	7.02775	2.23309	RND transporter, HAE1/HME family, permease protein					part of gene cluster C	Wang et al. 2018
CYCPU_RS0104810	6.95442	6.66186	12.0868	2.89364	8.19813	7.66577	14.0911	4.31786	Transcriptional regulator, TetR family	2-hydroxy-6-oxo-6-(2'-aminophenyl)hexa-2,4-dienoate hydrolase	[EC:3.7.1.13]	ko01220	Aromatics degradation	part of gene cluster C	Wang et al. 2018, KEGG databse (Aug. 2022)
CYCPU_RS0104815	5.84546	4.93514	6.25931	2.90311	5.73442	5.37889	8.0368	3.80776	Biphenyl-2,3-diol 1,2-dioxygenase (RHD-6 β subunit)					part of gene cluster C	Wang et al. 2018
CYCPU_RS0104820	11.6081	11.5165	31.2797	7.59881	17.1197	15.8714	19.0723	9.31571	Ring hydroxylating dioxygenase, alpha subunit/Rieske (2Fe-2S) protein( RHD-6 α subunit)	carbazole 1,9a-dioxygenase	[EC:1.14.12.22]	ko01220	Aromatics degradation	part of gene cluster C	Wang et al. 2018, KEGG databse (Aug. 2022)
CYCPU_RS0104825	5.15122	6.32872	7.23041	4.44204	5.5126	7.60279	8.03817	5.0597	Alpha/beta hydrolase fold protein					part of gene cluster C	Wang et al. 2018
CYCPU_RS0104830	13.8576	15.5194	27.5886	7.36343	15.6234	13.9516	40.6692	12.5543	Aromatic oxygenase small subunit					part of gene cluster C	Wang et al. 2018
CYCPU_RS0104835	10.8253	11.4775	11.4881	4.60336	6.72687	9.21043	13.6137	8.82063	Carbazole dioxygenase subunit					part of gene cluster C	NCBI databse (Aug. 2022)
CYCPU_RS0104840	10.89	14.8651	8.17162	8.09121	8.42295	13.7855	11.3133	11.0474	Toluate 1,2-dioxygenase subunit alpha					part of gene cluster C	NCBI databse (Aug. 2022)
CYCPU_RS0104850	11.5897	15.7723	10.9815	7.76846	7.85383	9.90384	10.9983	11.5199	DUF1302 family protein CDS	2-hydroxy-6-oxo-6-(2'-aminophenyl)hexa-2,4-dienoate hydrolase	[EC:3.7.1.13]	ko01220	Aromatics degradation	part of gene cluster C, only in C. pugetii PS-1 genome (not Cycloclasticus sp. P1)	Wang et al. 2018, NCBI database (Aug. 2022), KEGG databse (Aug. 2022)
CYCPU_RS0104855	8.31917	15.0482	9.92085	5.61999	6.68247	8.94563	10.0409	10.7004	DUF1329 domain-containing protein CDS					part of gene cluster C, only in C. pugetii PS-1 genome (not Cycloclasticus sp. P1)	Wang et al. 2018, NCBI database (Aug. 2022)
CYCPU_RS0104860	10.1367	9.98468	14.7021	4.49423	8.39737	6.52143	16.1447	8.24301	Carbazole dioxygenase subunit CDS					part of gene cluster C, only in C. pugetii PS-1 genome (not Cycloclasticus sp. P1)	NCBI databse (Aug. 2022)
CYCPU_RS0104865	20.5072	19.376	24.1932	10.618	15.8534	13.1124	28.601	17.3089	alpha/beta hydrolase CDS					part of gene cluster C, only in C. pugetii PS-1 genome (not Cycloclasticus sp. P1)	NCBI databse (Aug. 2022)
CYCPU_RS0104870	25.7319	43.201	25.0886	12.6684	21.9815	16.4428	23.5946	30.9113	non-heme iron oxygenase ferredoxin subunit CDS					part of gene cluster C, only in C. pugetii PS-1 genome (not Cycloclasticus sp. P1)	NCBI databse (Aug. 2022)
CYCPU_RS0104875	94.1138	100.482	91.9128	62.3873	109.273	80.4596	130.742	108.914	hypotetical protein					part of gene cluster C, bad match of gene in Cycloclasticus sp. P1 to gene in C. pugetii PS-1	Wang et al. 2018
CYCPU_RS0104880	75.0455	72.1815	58.4946	37.0599	60.6223	49.0594	74.3854	68.4803	hypotetical protein					part of gene cluster C, bad match of gene in Cycloclasticus sp. P1 to gene in C. pugetii PS-1	Wang et al. 2018
CYCPU_RS0104885	79.6624	127.701	21.869	33.8657	13.5528	92.1912	21.1974	17.8088	glucose 1-dehydrogenase CDS					part of gene cluster C, bad match of gene in Cycloclasticus sp. P1 to gene in C. pugetii PS-1	Wang et al. 2018
CYCPU_RS0104890	1413.04	1431.82	120.668	289.91	30.7972	527.181	32.3423	40.0643	3-hydroxyisobutyrate dehydrogenase family protein					part of gene cluster C	Wang et al. 2018
CYCPU_RS0104895	1318.16	1747	126.602	530.947	57.8184	679.667	87.5719	131.661	Fnr-like transcriptional activator	ethylbenzene dioxygenase subunit beta	[EC:1.14.12.-]	ko01220	NA	part of gene cluster C	Wang et al. 2018, KEGG databse (Aug. 2022)
CYCPU_RS0104900	540.157	472.119	336.638	328.199	229.396	384.39	331.635	337.105	hydroxylamine reductase					part of gene cluster C	Wang et al. 2018
CYCPU_RS0104995	154.92	175.054	199.444	72.6349	256.303	142.243	305.396	219.874		epsilon-lactone hydrolase	[EC:3.1.1.83]	ko01220	NA		KEGG databse (Aug. 2022)
CYCPU_RS0105245	69.8392	99.9539	61.8534	60.4749	77.6093	66.9436	87.5779	82.6286	Aromatic-ring-hydroxylating dioxygenase, alpha/big subunit-like protein (RHD-7 α subunit)					upregulated with: PYR	Wang et al. 2018
CYCPU_RS0105630	35.8147	45.2226	34.1734	21.8293	23.0705	22.9114	42.1406	37.2269	PAH dioxygenase iron sulfur protein small subunit (RHD-7 β subunit)					upregulated with: PYR, PHE, NAP	Wang et al. 2018, Wang and Shao 2021
CYCPU_RS0105635	79.708	191.478	64.4109	79.0766	73.8541	72.1382	87.419	135.819	Transcriptional regulator, FNR-like					upregulated with: PYR, PHE, NAP	Wang et al. 2018, Wang and Shao 2021
CYCPU_RS0105700	225.826	178.863	201.807	185.615	139.529	203.703	258.809	195.356	Decarboxylase					upregulated with: PYR, PHE, NAP	Wang et al. 2018, Wang and Shao 2021
CYCPU_RS0105800	1437.14	1983.22	840.661	1720.16	1733.56	3219.15	1534.5	1917.42	Sensor membrane protein, cshk	trans-o-hydroxybenzylidenepyruvate hydratase-aldolase	[EC:4.1.2.45]	ko01220	Aromatics degradation	upregulated with: PYR, PHE	Wang et al. 2018
CYCPU_RS0106745	30.5383	66.8941	30.6291	14.7523	43.9925	25.521	43.3199	81.779	outer membrane protein transport protein	4-carboxymuconolactone decarboxylase	[EC:4.1.1.44]	ko01220	NA		KEGG databse (Aug. 2022)
CYCPU_RS0106750	76.5089	95.4859	86.685	37.794	97.7294	55.7721	114.345	172.616	cheY-like receiver protein, cheY						NCBI databse (Aug. 2022)
CYCPU_RS0106755	83.067	102.44	86.4408	35.7741	99.3376	53.3846	88.9752	146.837	Global regulator GacA, pahR						NCBI databse (Aug. 2022)
CYCPU_RS0107510	281.913	358.232	43.7637	61.2837	25.9572	105.23	31.9276	34.013	Hydratase-aldolase						NCBI databse (Aug. 2022)
CYCPU_RS0107515	439.236	532.543	66.4092	74.5224	30.8922	179.166	43.5474	24.757	aromatic-ring-hydroxylating dioxygenase subunit beta CDS						NCBI databse (Aug. 2022)
CYCPU_RS0107760	451.373	385.104	306.892	267.782	456.931	610.654	497.463	387.343	FadL family outer membrane protein	acetaldehyde/propanal dehydrogenase	[EC:1.2.1.10 1.2.1.87]	ko01220	Aromatics degradation		KEGG databse (Aug. 2022)
CYCPU_RS0107765	412.095	421.834	189.191	441.05	311.036	530.107	329.271	480.547	Nitroreductase family protein	4-hydroxy 2-oxovalerate aldolase	[EC:4.1.3.39]	ko01220	Aromatics degradation		KEGG databse (Aug. 2022)
CYCPU_RS0108340	19.9166	73.389	55.7296	12.4505	39.9737	25.9653	92.0052	24.6578	Rieske 2Fe-2S domain-containing protein CDS						NCBI database (Aug. 2022)
CYCPU_RS0108645	60.4589	81.8802	71.569	32.9427	84.3707	73.483	77.4973	60.0381	2Fe-2S iron-sulfur cluster binding domain-containing protein CDS						NCBI database (Aug. 2022)
CYCPU_RS0109240	89.2449	117.552	65.0805	59.2847	80.9934	75.6692	95.2563	129.566	ring hydroxylating dioxygenase subunit alpha/big					associated with xylene; "possibly integral membrane protein"	NCBI databse (Aug. 2022), Wang et al. 1996
CYCPU_RS0109245	112.355	162.387	115.234	53.049	151.282	129.459	136.202	156.666	ring hydroxylating dioxygenase subunit alpha CDS/Rieske non-heme iron oxygenase - salicylate subfamily (salicylate 1-hydroxylase)					associated with xylene;"possibly integral membrane protein"	NCBI databse (Aug. 2022), Wang et al. 1996
CYCPU_RS0109250	719.849	1229.79	597.153	644.015	1649.86	1896.52	1139.09	886.562	aromatic-ring-hydroxylating dioxygenase subunit beta CDS					associated with xylene;"glutathione S-transferase(GST)-encoding gene"	NCBI databse (Aug. 2022), Wang et al. 1996
CYCPU_RS0109255	442.381	483.452	144.543	352.879	141.578	632.356	175.569	132.841	benzoate/toluate 1,2-dioxygenase electron transfer component	aminomuconate-semialdehyde/2-hydroxymuconate-6-semialdehyde dehydrogenase	[EC:1.2.	ko01220	Aromatics degradation	associated with xylene; dehydrogenase, "meta-cleavage mechanism is operational in the RB1 pathway"	NCBI databse (Aug. 2022), Wang et al. 1996, KEGG databse (Aug. 2022)
CYCPU_RS0109260	65.6682	50.1548	54.4852	28.4265	28.3923	36.4052	58.938	44.2534	heavy metal translocating P-type ATPase CDS, xylX					associated with xylene; RHD small	NCBI databse (Aug. 2022), Wang et al. 1996
CYCPU_RS0109265	103.788	76.8738	249.982	44.2987	59.4937	80.5859	130.417	53.4027	hypothetical protein CDS, xylM	biphenyl 2,3-dioxygenase subunit beta	[EC:1.14.12.18]	ko01220	Aromatics degradation	associated with xylene; RHD big	NCBI databse (Aug. 2022), Wang et al. 1996, KEGG databse (Aug. 2022)
CYCPU_RS0109285	446.668	592.604	408.886	240.822	505.056	378.952	438.98	367.029	Transglutaminase domain protein	2-hydroxymuconate-semialdehyde hydrolase	[EC:3.7.1.9]	ko01220	Aromatics degradation		KEGG databse (Aug. 2022)
CYCPU_RS0109825	5.31902	6.22581	4.83998	2.47385	3.62805	4.08721	5.58849	4.30082	hypothetical protei	aryl-alcohol dehydrogenase	[EC:1.1.1.90]	ko01220	Aromatics degradation		KEGG databse (Aug. 2022)
CYCPU_RS0109835	4.63068	6.05141	5.51278	2.80025	5.32272	4.46476	8.16081	4.82916	glutathione transferase GstA CDS, xylK	2,3-dihydroxy-p-cumate/2,3-dihydroxybenzoate 3,4-dioxygenase	[EC:1.13.11.- 1.13.11.14]	ko01220	Aromatics degradation		NCBI databse (Aug. 2022), KEGG databse (Aug. 2022)
CYCPU_RS0109845	269.332	444.636	235.182	167.692	363.309	225.962	313.032	298.44	Glutathione s-transferase protein	aryl-alcohol dehydrogenase	[EC:1.1.1.90]	ko01220	Aromatics degradation		KEGG databse (Aug. 2022)
CYCPU_RS0109925	36.7946	79.3702	32.9935	17.9837	25.4153	38.3775	30.8347	35.5051	2-hydroxymuconic semialdehyde dehydrogenase CDS, xylG						NCBI databse (Aug. 2022)
CYCPU_RS0110135	22.2228	41.0578	18.4957	20.1547	18.3361	28.478	25.7687	32.5076	2-hydroxymuconic semialdehyde dehydrogenase CDS, xylG					Catalyzes 7th step in NAP degradation; upregulated with: PYR, PHE, NAP	Wang et al. 2018
CYCPU_RS0110610	66.7484	60.5705	24.8014	21.0809	22.2861	40.0391	32.5763	35.515	3-phenylpropionate/cinnamic acid dioxygenase subunit beta/small CDS, xylC2	ethylbenzene dioxygenase subunit alpha	[EC:1.14.12.-]	ko01220	NA		NCBI databse (Aug. 2022), KEGG databse (Aug. 2022)
CYCPU_RS0110615	34.1206	46.6454	19.5088	26.0473	16.3883	34.1593	25.0226	39.2061	benzene 1,2-dioxygenase big subunit, xylC1	ethylbenzene dioxygenase subunit beta	[EC:1.14.12.-]	ko01220	NA		NCBI databse (Aug. 2022), KEGG databse (Aug. 2022)
CYCPU_RS0111190	44.9061	63.224	39.607	29.397	42.486	71.5334	81.4922	45.6216	2,3-dihydroxy-p-cumate-3,4-dioxygenase CDS					part of gene cluster D	Wang et al. 2018
CYCPU_RS0111195	27.4093	36.4302	52.36	12.7366	24.4056	17.7195	43.4407	21.6868	Ferredoxin subunit of nitrite reductase and ring-hydroxylating dioxygenase CDS					part of gene cluster D	Wang et al. 2018
CYCPU_RS0111200	13.3299	20.8185	15.448	8.07487	14.2825	12.2894	17.4068	15.8382	Salicylaldehyde hydroxylase					part of gene cluster D	Wang et al. 2018
CYCPU_RS0111205	29.3265	43.3913	24.5906	18.9572	28.1484	29.074	39.2844	24.4859	3-phenylpropionate/cinnamic acid dioxygenase subunit beta CDS	ethylbenzene dioxygenase subunit beta	[EC:1.14.12.-]	ko01220	NA	part of gene cluster D	Wang et al. 2018, KEGG databse (Aug. 2022)
CYCPU_RS0111210	10.4404	13.5526	13.7304	5.10904	8.53923	8.2189	14.1211	8.81896	aromatic ring-hydroxylating dioxygenase subunit alpha CDS	ethylbenzene dioxygenase subunit alpha	[EC:1.14.12.-]	ko01220	NA	part of gene cluster D, 98.4 and 90.0% pairwise identity (protein) to PHR50621.1 and OUR87481.1, respectively from Bagi et al. 2022 - RHD sequece of interest from Supplementary Table S4 (ARHD amplicons)	Wang et al. 2018, KEGG databse (Aug. 2022), Bagi et al. 2022
CYCPU_RS0111215	23.5354	20.6475	22.4628	12.7683	15.2364	15.3434	26.9589	16.7521	Aromatic ring-opening dioxygenase catalytic subunit LigB					part of gene cluster D	Wang et al. 2018
CYCPU_RS0111220	10.1043	12.3982	10.9085	6.96935	8.94673	13.0553	15.8423	11.4019	Short-chain dehydrogenase/reductase SDR					part of gene cluster D	Wang et al. 2018
CYCPU_RS0111225	5.27654	6.45988	8.54294	4.45035	7.56518	5.29829	12.6213	5.88302	SDR family oxidoreductase					part of gene cluster D	Wang et al. 2018
CYCPU_RS0111230	6.95506	6.94264	7.3099	2.48407	4.39828	4.35014	8.66824	4.54378	Aromatic-ring-hydroxylating dioxygenase, beta subunit(RHD-8 β subunit)					part of gene cluster D	Wang et al. 2018
CYCPU_RS0111235	39.5132	72.7295	22.4799	16.7006	23.1752	39.986	39.1621	33.534	Aromatic-ring-hydroxylating dioxygenase, alpha subunit-like protein (RHD-8 α subunit)					part of gene cluster D	Wang et al. 2018
CYCPU_RS0111240	51.3547	71.1598	32.6743	25.6341	28.7101	40.3492	41.0919	48.1538	Glutathione S-transferase domain					part of gene cluster D	Wang et al. 2018
CYCPU_RS0111245	91.5471	119.18	77.873	65.8808	64.719	62.9378	93.9881	119.948	Short-chain dehydrogenase/reductase SDR					part of gene cluster D	Wang et al. 2018
CYCPU_RS0111250	92.672	142.671	80.04	77.6093	84.0408	80.7554	95.6331	145.677	hypothetical protein					part of gene cluster D	Wang et al. 2018
CYCPU_RS0111255	72.704	229.525	52.4994	32.9114	56.3919	49.6421	65.3591	97.5383	Rieske (2Fe-2S) iron-sulfur domain protein					part of gene cluster D	Wang et al. 2018
CYCPU_RS0111260	29.1023	28.8603	30.9912	13.6886	13.5235	17.8418	28.8541	19.6357	NAD(P)H dehydrogenase					part of gene cluster D	Wang et al. 2018
CYCPU_RS0111265	10.683	14.4101	12.8296	6.09415	6.39532	6.5708	15.07	8.62664	Short-chain dehydrogenase/reductase SDR					part of gene cluster D	Wang et al. 2018
CYCPU_RS0111270	8.60818	10.416	8.63837	4.70385	5.74993	5.90943	10.7378	7.32592	UbiA prenyltransferase family protein					part of gene cluster D	Wang et al. 2018
CYCPU_RS0111275	8.40146	14.2005	11.3064	5.57581	9.12299	7.93541	15.1638	9.19308	Disulfide bond formation protein					part of gene cluster D	Wang et al. 2018
CYCPU_RS0111280	11.1266	13.6256	10.103	6.13021	6.53215	6.89313	11.5552	8.01587	PhoH-like protein					part of gene cluster D	Wang et al. 2018
CYCPU_RS0111285	10.0436	19.5704	12.0635	7.37089	10.783	9.4679	15.0718	12.8604	Nucleotide sugar dehydrogenase subfamily					part of gene cluster D	Wang et al. 2018
CYCPU_RS0111290	12.16	18.0696	17.0969	6.33089	8.32969	10.4973	21.9852	13.3363	hypothetical protein					part of gene cluster D	Wang et al. 2018
CYCPU_RS0111295	41.2832	50.9108	58.3916	25.5568	42.6606	33.2518	70.2413	44.5861	phosphatidylserine decarboxylase					part of gene cluster D	Wang et al. 2018
CYCPU_RS0111300	17.6163	20.6744	13.4468	12.751	12.6388	13.6252	20.4336	24.5292	glycosyltransferase CDS					part of gene cluster D	Wang et al. 2018
CYCPU_RS0111305	28.2726	34.4541	33.2596	14.1746	36.4925	23.2032	45.0038	25.8469	Aminotransferase class-III					part of gene cluster D	Wang et al. 2018
CYCPU_RS0111310	37.3462	30.3574	45.9629	15.5674	33.9349	29.1573	66.9787	25.9242	Ibuprofen CoA ligase					part of gene cluster D	Wang et al. 2018
CYCPU_RS0111315	48.165	51.7853	39.9011	22.8857	33.6672	41.4586	53.8308	36.6928	hypothetical protein	2-hydroxymuconate-semialdehyde hydrolase	[EC:3.7.1.9]	ko01220	Aromatics degradation	part of gene cluster D	Wang et al. 2018
CYCPU_RS0111320	187.94	289.194	296.92	143.802	264.575	157.419	258.869	347.959	thiolase/acyl transferase					part of gene cluster D; similar to RHD-PS1	Wang et al. 2018
CYCPU_RS0111430	1614.4	1642.18	1122.46	1413.62	1714.66	1889.71	1764.18	1638.55	Aromatic-ring-hydroxylating dioxygenase beta subunit	2-hydroxychromene-2-carboxylate isomerase	[EC:5.99.1.4]	ko01220	Aromatics degradation	Catalyzes 4th step in PHE & NAP degradation; part of gene cluster E, phnA cluster; upregulated with: PYR; PHE, NAP	Wang et al. 2018, Kasai et al. 2003
CYCPU_RS0111435	726.357	922.041	637.653	518.762	896.439	927.426	894.438	688.556	ibuprofen CoA dioxygenase large subunit	ethylbenzene dioxygenase ferredoxin component		ko01220	NA	part of gene cluster E, phnA cluster; upregulated with: PYR; PHE, NAP	Wang et al. 2018, Wang and Shao 2021, Kasai et al. 2003
CYCPU_RS0111440	393.108	415.456	309.085	204.351	352.871	424.391	425.345	357.726	transmembrane alkane 1-monooxygenase AlkB	toluene monooxygenase electron transfer component	[EC:1.18.1.3]	ko01220	Aromatics degradation	part of gene cluster E, phnA cluster; upregulated with: PYR; PHE, NAP	Wang et al. 2018, Wang and Shao 2021, Kasai et al. 2003
CYCPU_RS0111445	209.007	197.488	183.93	115.612	133.798	133.237	219.203	159.913	Alpha/beta hydrolase fold-containing protein					part of gene cluster E, phnA cluster	Wang et al. 2018, Kasai et al. 2003
CYCPU_RS0111450	43.2371	63.3039	62.5118	20.3364	60.8865	35.4412	69.6983	44.9244	Ring hydroxylating dioxygenase, alpha subunit/Rieske					part of gene cluster E, phnA cluster	Wang et al. 2018, Kasai et al. 2003
CYCPU_RS0111455	206.459	300.413	74.0506	51.53	32.6131	110.193	57.8664	48.1519	(Hydroxy chromene-carboxylate) Isomerase, phnD					part of gene cluster E, phnA cluster but not identified as open reading frame by Kasai et al. 2003 (blank in the sequence)	Wang et al. 2018, Kasai et al. 2003
CYCPU_RS0111460	1165.92	2229.24	961.914	1260.67	1503.89	2006.23	1383.16	1408.06	PAH dioxygenase component ferredoxin, fer, phnA3					Catalyzes 3rd and 4th step in PYR degradation, as well as 3rd step i both NAP & PHE degradation (resulting in meta cleavage); part of gene cluster E, phnA cluster, upregulated with: PYR, PHE, NAP	Wang et al. 2018, Wang and Shao 2021, Kasai et al. 2003
CYCPU_RS0111465	603.735	778.065	622.507	524.491	896.395	1351.31	908.773	799.536	PAH dioxygenase component ferredoxin reductas,ferR, phnA4					Catalyzes 1st step in NAP degradation; part of gene cluster E, phnA cluster, specific upregulation under naphthalene, rhd3beta	Wang et al. 2018, Kasai et al. 2003
CYCPU_RS0111470	680.594	740.976	796.654	532.328	963.122	1192.69	1117.3	871.963	hypothetical protein/ orf7					Catalyzes 1st step in NAP degradation; part of cluster E, phnA cluster, specific upregulation under naphthalene; rhd3alpha	Wang et al. 2018, Kasai et al. 2003, Vogel et al. 2023b
CYCPU_RS0111475	1042.93	1037.86	1817.92	644.091	2411.41	1374.85	2143.02	998.501	Tryptophan synthase b subunit, trpB					part of gene cluster E,phnA cluster; genes in C. pugetii PS-1 and Cycloclasticus sp. P1 not very similar nucleotide wise	Wang et al. 2018, Kasai et al. 2003
CYCPU_RS0111480	1630.24	1417.97	1706.68	1166.21	1858.64	1932.5	2004.04	1916.99	hypothetical protein					Catalyzes 2nd step in NAP degradation; part of gene cluster E, phnA cluster, specific upregulation under naphthalene	Wang et al. 2018, Kasai et al. 2003
CYCPU_RS0111485	372.777	468.153	167.146	125.81	245.407	307.682	291.222	442	Ring cleavage dioxygenase, rcd, phnC					part of gene cluster E	Wang et al. 2018
CYCPU_RS0111490	2112.25	1807.64	1201.89	1139.2	1092.02	3258.96	1318.63	784.462	Naphthalene ring-hydroxylating oxygenase, RHD-3 subunit small, phnA2					part of gene cluster E	Wang et al. 2018
CYCPU_RS0111495	3593.74	2812.27	1320.1	3171.83	1807.28	4130.75	1740	1499.77	Naphthalene ring-hydroxylating oxygenase, RHD-3 subunit big, phnA1a					part of gene cluster E	Wang et al. 2018
CYCPU_RS0111500	206.55	201.243	226.068	120.471	147.741	158.422	297.542	199.313	Aromatic dioxygenase large subunit , phnA1b					not mentioned in Wang et al. 2018 but identified as part of Cluster E, dpr2 regulator Wang and Shao 2021; upregulation with: PHE, NAP	Wang et al. 2018, Wang and Shao 2021
CYCPU_RS0111505	150.091	476.369	55.2916	92.6038	47.9388	109.178	76.1772	158.089	Dihydrodiol dehydrogenas/4-hydroxythreonine-4-phosphate dehydrogenase, orf1					part of gene cluster E	Wang et al. 2018
CYCPU_RS0111510	112.455	481.68	43.5051	96.7757	50.4121	82.7525	63.0744	161.92	hypothetical protein					part of gene cluster E	Wang et al. 2018
CYCPU_RS0111515	89.0781	185.22	110.419	75.1335	158.584	139.254	136.582	123.693	Aromatic-ring-hydroxylating dioxygenase beta subunit					Catalyzes 2ndstep in PHE degradation; part of gene cluster E; specific upregulation with PHE	Wang et al. 2018
CYCPU_RS0111520	18.4402	45.7826	18.4428	10.4876	17.5503	17.289	23.7124	23.7702	Biphenyl dioxygenase large subunit					part of gene cluster E	Wang et al. 2018
CYCPU_RS0111525	592.656	1135.45	367.169	469.838	488.164	623.383	533.99	839.612	transcriptional regulator, Crp/Fnr family, dpr2					part of gene cluster E	Wang et al. 2018
CYCPU_RS0111530	382.442	638.668	216.715	343.287	390.955	410.093	349.42	846.151	Ring hydroxylating dioxygenase alpha subunit (RHD-9 α subunit)					part of gene cluster E	Wang et al. 2018
CYCPU_RS0111535	324.118	574.568	162.042	263.307	250.6	295.523	243.939	442.006	Aromatic-ring-hydroxylating dioxygenase, beta subunit (RHD-9 β subunit)					part of gene cluster E	Wang et al. 2018
CYCPU_RS0111540	194.506	232.028	123.21	85.8557	186.945	175.896	162.53	175.459	Dihydrodiol dehydrogenas/Short-chain dehydrogenase/reductase SDR					part of gene cluster E	Wang et al. 2018
CYCPU_RS0111545	92.4676	100.984	94.3728	51.8788	76.3834	92.287	152.009	93.7554	Alcohol dehydrogenase large subunit					part of gene cluster E	Wang et al. 2018
CYCPU_RS0111550	48.1533	75.7783	54.0722	33.9769	42.3065	43.1185	62.1546	48.5173	hypothetical protein					part of gene cluster E; upregulation with: PHE, NAP	Wang et al. 2018, Wang and Shao 2021
CYCPU_RS0111555	117.862	83.0138	270.546	39.0937	139.522	68.6635	262.403	156.411	hypothetical protein	ethylbenzene dioxygenase subunit beta	[EC:1.14.12.-]	ko01220	NA	Catalyzes 1st step in PHE degradation; part of gene cluster E; specific upregulation with PHE; rhd2beta	Wang et al. 2018
CYCPU_RS0111560	201.341	147.216	1040.49	90.4291	622.476	181.918	1026.55	259.587	Multidrug efflux transporter	ethylbenzene dioxygenase subunit alpha	[EC:1.14.12.-]	ko01220	NA	Catalyzes 1st step in PHE degradation; part of gene cluster E; specific upregulation with PHE; rhd2alpha	Wang et al. 2018, Vogel et al. 2023b
CYCPU_RS0111565	97.1133	118.37	147.311	54.905	147.417	96.1099	151.301	139.529	Glycosyl hydrolase, BNR repeat					part of gene cluster E	Wang et al. 2018
CYCPU_RS0111570	81.3707	130.591	89.1057	31.8361	122.681	100.224	135.82	87.1378	Alcohol dehydrogenase, zinc-binding domain protein					part of gene cluster E	Wang et al. 2018
CYCPU_RS0111575	24.2662	31.0438	19.4338	9.6605	12.2488	11.0924	18.2729	17.3411	Permerase protein, perT1 /Permease, drug/metabolite transporter superfamily					part of gene cluster E	Wang et al. 2018
CYCPU_RS0111580	39.8707	54.2031	28.9667	23.8593	30.1897	33.9514	43.5636	34.725	Phenanthrene ring-hydroxylating_x000D_ oxygenase, RHD-2 α subunit					part of gene cluster E	Wang et al. 2018
CYCPU_RS0111585	177.085	253.273	157.505	124.9	235.514	200.549	275.74	169.101	Phenanthrene ring-hydroxylating_x000D_ oxygenase, RHD-2 β subunit					part of gene cluster E	Wang et al. 2018
CYCPU_RS0111590	204.039	185.226	151.691	189.937	147.807	248.991	205.584	128.852	Toluate 1,2-dioxygenase electron transfer component					part of gene cluster E	Wang et al. 2018
CYCPU_RS11685	20.6644	19.7657	22.7353	12.0041	15.9197	16.6311	23.6031	17.1542	Small subunit of terminal oxygenase component of anthranilate 1,2-dioxygenase/anthranilate 1,2-dioxygenase terminal oxygenase small subunit CDS	carbazole 1,9a-dioxygenase	[EC:1.14.12.22]	ko01220	Aromatics degradation	part of gene cluster C, only in C. pugetii PS-1 genome (not Cycloclasticus sp. P1)	Wang et al. 2018, NCBI database (Aug. 2022), KEGG databse (Aug. 2022)

## Sheet: B_PAH_selection
NCBI RefSeq assembly GCF_000384415.1	category	meanTPM_high_NAP_2h	meanTPM_high_NAP_24h	meanTPM_high_NAP_168h	meanTPM_low_NAP_2h	meanTPM_low_NAP_71h	meanTPM_pulse_NAP_73h	meanTPM_pulse_NAP_168h	meanTPM_noPAH_24h	meanTPM_NAP	lable	Putitative function	Notes	Literature
CYCPU_RS0102525	no	670.02	833.473	375.167	308.633	411.853	765.193	435.204	367.304	542.792	RHD-5 α subunit (+)	Ring hydroxylating dioxygenase, alpha subunit: Rieske (2Fe-2S) region protein (RHD-5 α subunit) (+)	part of gene cluster A	Wang et al. 2018
CYCPU_RS0102530	NAPindep	580.393	768.894	264.128	368.93	296.348	630.948	339.838	363.472	464.212	RHD-5 β subunit (+)	Benzoate 1,2-dioxygenase small subunit (RHD-5 β subunit) (+)	part of gene cluster A	Wang et al. 2018
CYCPU_RS0104620	NAPpos	353.331	623.752	52.5817	121.856	35.4079	145.512	46.5021	52.8829	196.992	Naphthalene 1,2-dioxygenase	naphthalene 1,2-dioxygenase CDS		NCBI databaase (Aug. 2022)
CYCPU_RS0104890	NAPpos	1413.04	1431.82	120.668	289.91	30.7972	527.181	32.3423	40.0643	549.394	RHD-7 α subunit (+)	Aromatic-ring-hydroxylating dioxygenase, alpha/big subunit-like protein (RHD-7 α subunit) (+)	part of gene cluster C	Wang et al. 2018
CYCPU_RS0104895	NAPpos	1318.16	1747	126.602	530.947	57.8184	679.667	87.5719	131.661	649.682	RHD-7 β subunit (+)	PAH dioxygenase iron sulfur protein small subunit (RHD-7 β subunit) (+)	part of gene cluster C	Wang et al. 2018
CYCPU_RS0107515	NAPpos	439.236	532.543	66.4092	74.5224	30.8922	179.166	43.5474	24.757	195.188	Ring-hydroxylating dioxygenase β subunit	aromatic-ring-hydroxylating dioxygenase subunit beta CDS		NCBI databse (Aug. 2022)
CYCPU_RS0111465	NAPindep	603.735	778.065	622.507	524.491	896.395	1351.31	908.773	799.536	812.182	(**) RHD-3 β subunit (+)	(*) Naphthalene ring-hydroxylating oxygenase, RHD-3 subunit small, phnA2 (+)	Catalyzes 1st step in NAP degradation; part of gene cluster E, phnA cluster, specific upregulation under naphthalene, rhd3beta	Wang et al. 2018, Kasai et al. 2003
CYCPU_RS0111470	NAPindep	680.594	740.976	796.654	532.328	963.122	1192.69	1117.3	871.963	860.523	(**) RHD-3 α subunit (+)	(*) Naphthalene ring-hydroxylating oxygenase, RHD-3 subunit big, phnA1a (+)	Catalyzes 1st step in NAP degradation; part of gene cluster E, phnA cluster, specific upregulation under naphthalene, rhd3alpha	Wang et al. 2018, Kasai et al. 2003, Vogel et al. 2023b
CYCPU_RS0111475	NAPneg	1042.93	1037.86	1817.92	644.091	2411.41	1374.85	2143.02	998.501	1496.01	(**) Aromatic dioxygenase large (++)	(*) Aromatic dioxygenase large subunit , phnA1b (++)	part of gene cluster E, phnA cluster; genes in C. pugetii PS-1 and Cycloclasticus sp. P1 not very similar nucleotide wise	Wang et al. 2018, Kasai et al. 2003
CYCPU_RS0111490	NAPpos	2112.25	1807.64	1201.89	1139.2	1092.02	3258.96	1318.63	784.462	1704.37	(*) RHD-PS1, Aromatic-ring-hydroxylating dioxygenase β (++)	(*) Aromatic-ring-hydroxylating dioxygenase beta subunit (++)	part of gene cluster E	Wang et al. 2018
CYCPU_RS0111495	NAPpos	3593.74	2812.27	1320.1	3171.83	1807.28	4130.75	1740	1499.77	2653.71	(*) RHD-PS1, Aromatic-ring-hydroxylating dioxygenase α (++)	(*) Biphenyl dioxygenase large subunit (++)	part of gene cluster E	Wang et al. 2018
CYCPU_RS0111505	NAPpos	150.091	476.369	55.2916	92.6038	47.9388	109.178	76.1772	158.089	143.95	(*) RHD-9 α subunit	(*) Ring hydroxylating dioxygenase alpha subunit (RHD-9 α subunit)	part of gene cluster E	Wang et al. 2018
CYCPU_RS0111510	NAPpos	112.455	481.68	43.5051	96.7757	50.4121	82.7525	63.0744	161.92	132.951	(*) RHD-9 β subunit	(*) Aromatic-ring-hydroxylating dioxygenase, beta subunit (RHD-9 β subunit)	part of gene cluster E	Wang et al. 2018
CYCPU_RS0111560	NAPneg	201.341	147.216	1040.49	90.4291	622.476	181.918	1026.55	259.587	472.917	(*) RHD-2 α subunit (+)	(*) Phenanthrene ring-hydroxylating oxygenase, RHD-2 α subunit (+)	Catalyzes 1st step in PHE degradation; part of gene cluster E; specific upregulation with PHE; rhd2alpha	Wang et al. 2018, Vogel et al. 2023b
CYCPU_RS0102575	NAPindep	330.037	343.189	208.039	284.708	253.589	455.047	324.108	297.911	314.103	Acetaldehyde dehydrogenase	Acetaldehyde dehydrogenase 2/3	part of gene cluster A	Wang et al. 2018, KEGG database (Aug. 2022)
CYCPU_RS0111480	NAPindep	1630.24	1417.97	1706.68	1166.21	1858.64	1932.5	2004.04	1916.99	1673.75	(**) Dihydrodiol dehydrogenase (++)	(*) Dihydrodiol dehydrogenas/4-hydroxythreonine-4-phosphate dehydrogenase, orf1 (++)	Catalyzes 2nd step in NAP degradation; part of gene cluster E, phnA cluster, specific upregulation under naphthalene	Wang et al. 2018, Kasai et al. 2003
CYCPU_RS0102555	NAPindep	1221.33	1041.76	885.404	829.9	1236.95	1221.05	1081.17	1024.45	1073.94	Catechol 2,3 dioxygenase (++)	Catechol 2,3 dioxygenase, xylE (++)	part of gene cluster A; upregulated with: PYR, PHE, NAP; aka gene name: xylE	Wang et al. 2018, Wang and Shao 2021, KEGG database (Aug. 2022)
CYCPU_RS0111460	NAPindep	1165.92	2229.24	961.914	1260.67	1503.89	2006.23	1383.16	1408.06	1501.57	(**) Ring cleavage dioxygenase (++)	(*) Ring cleavage dioxygenase, rcd, phnC (++)	Catalyzes 3rd and 4th step in PYR degradation, as well as 3rd step i both NAP & PHE degradation (resulting in meta cleavage); part of gene cluster E, phnA cluster, upregulated with: PYR, PHE, NAP	Wang et al. 2018, Wang and Shao 2021, Kasai et al. 2003
CYCPU_RS0111430	NAPindep	1614.4	1642.18	1122.46	1413.62	1714.66	1889.71	1764.18	1638.55	1594.46	(**) (Hydroxy chromene-carboxylate) Isomerase (++)	(*) (Hydroxy chromene-carboxylate) Isomerase, phnD (++)	Catalyzes 4th step in PHE & NAP degradation; part of gene cluster E, phnA cluster; upregulated with: PYR; PHE, NAP	Wang et al. 2018, Kasai et al. 2003
CYCPU_RS0102200	NAPindep	454.442	325.462	473.167	374.618	514.571	460.094	666.288	367.684	466.949	Hydratase-aldolase (+)	HBPA hydratase-aldolase, pahE (+)	Catalyzes 5th step in both PHE & NAP degradation; upregulated with: PYR, PHE, NAP	Wang et al. 2018
CYCPU_RS0102580	NAPindep	534.635	512.926	286.348	517.643	366.627	693.785	467.739	492.795	482.815	4-hydroxy-2-oxovalerate aldolase (+)	4-hydroxy-2-oxovalerate aldolase (+)	part of gene cluster A	Wang et al. 2018, KEGG database (Aug. 2022)
CYCPU_RS0105800	NAPpos	1437.14	1983.22	840.661	1720.16	1733.56	3219.15	1534.5	1917.42	1781.2	Hydratase-aldolase (++)	Hydratase-aldolase (++)	upregulated with: PYR, PHE	Wang et al. 2018
CYCPU_RS0107765	no	412.095	421.834	189.191	441.05	311.036	530.107	329.271	480.547	376.369	4-hydroxy-2-oxovalerate aldolase	dmpG		KEGG databse (Aug. 2022)
CYCPU_RS0102565	NAPindep	490.046	422.974	392.272	355.198	414.336	591.325	527.865	410.961	456.288	Aldehyde dehydrogenase (+)	Aldehyde dehydrogenase/2-hydroxymuconic semialdehyde dehydrogenase (+)	Catalyzes 6th step in PHE degradation; part of gene cluster A; upregulated with: PYR, PHE	Wang et al. 2018, KEGG database (Aug. 2022)
CYCPU_RS0109255	NAPpos	442.381	483.452	144.543	352.879	141.578	632.356	175.569	132.841	338.965	2-hydroxymuconic semialdehyde dehydrogenase	2-hydroxymuconic semialdehyde dehydrogenase CDS, xylG	associated with xylene; dehydrogenase, "meta-cleavage mechanism is operational in the RB1 pathway"	NCBI databse (Aug. 2022), Wang et al. 1996, KEGG databse (Aug. 2022)
CYCPU_RS0107760	NAPindep	451.373	385.104	306.892	267.782	456.931	610.654	497.463	387.343	425.171	Acetaldehyde dehydrogenase (acetylating)	Acetaldehyde dehydrogenase (acetylating)		KEGG databse (Aug. 2022)
CYCPU_RS0102560	NAPindep	385.555	305.291	280.504	285.861	357.594	453.566	397.412	396.521	352.255	Hypothetical CmpX-like protein	Hypothetical CmpX-like protein	part of gene cluster A	Wang et al. 2018
CYCPU_RS0102570	NAPindep	631.668	560.01	383.235	482.063	494.843	764.352	552.755	506.425	552.704	2-hydroxypent-2,4-dienoate hydratase (+)	2-hydroxypent-2,4-dienoate hydratase (+)	part of gene cluster A	Wang et al. 2018
CYCPU_RS0102590	NAPindep	425.762	654.05	196.456	494.309	272.125	528.737	265.47	398.086	405.273	4-oxalocrotonate tautomerase	4-oxalocrotonate tautomerase family enzyme	part of gene cluster A	Wang et al. 2018
CYCPU_RS0102600	NAPpos	316.908	360.892	80.2786	290.623	69.191	527.538	96.5644	86.3557	248.856	Bacterial luciferase-like oxidoreductase	bacterial luciferase-likee oxidoreductase protein	part of gene cluster A	Wang et al. 2018
CYCPU_RS0102605	no	680.488	977.358	274.709	876.868	489.835	1066.13	427.499	549.754	684.698	α/β hydrolase fold protein (+)	Alpha/beta hydrolase fold protein (+)	part of gene cluster A	Wang et al. 2018
CYCPU_RS0103835	NAPpos	255.456	454.446	31.6985	45.7392	13.0944	67.5027	26.4565	34.3781	127.771	Outer membrane protein	Outer membrane protein W, ompW	upregulated with: PYR, PHE	Wang et al. 2018, Wang and Shao 2021
CYCPU_RS0104390	NAPindep	1163.39	1123.42	964.791	1300.82	936.908	1705.25	1367.27	920.261	1223.12	Carbon storage regulator (++)	Carbon storage regulator, csrA (++)	upregulated with: PYR, PHE, NAP	Wang et al. 2018, Wang and Shao 2021
CYCPU_RS0104780	NAPindep	575.007	1387.95	427.415	494.251	772.865	441.043	455.565	743.327	650.585	Antibiotic biosynthesis monooxygenase (+)	Antibiotic biosynthesis monooxygenase subfamily (+)	part of gene cluster C	Wang et al. 2018
CYCPU_RS0104900	NAPindep	540.157	472.119	336.638	328.199	229.396	384.39	331.635	337.105	374.648	Transcriptional regulator, FNR-like	Transcriptional regulator, FNR-like	part of gene cluster C	Wang et al. 2018
CYCPU_RS0109250	no	719.849	1229.79	597.153	644.015	1649.86	1896.52	1139.09	886.562	1125.18	Glutathione transferase (++)	glutathione transferase GstA CDS, xylK (++)	associated with xylene;"glutathione S-transferase(GST)-encoding gene"	NCBI database (aug. 2022), Wang et al. 1996
CYCPU_RS0111435	NAPindep	726.357	922.041	637.653	518.762	896.439	927.426	894.438	688.556	789.017	(**) PAH dioxygenase component ferredoxin (+)	(*) PAH dioxygenase component ferredoxin, fer, phnA3 (+)	part of gene cluster E, phnA cluster; upregulated with: PYR; PHE, NAP	Wang et al. 2018, Wang and Shao 2021, Kasai et al. 2003
CYCPU_RS0111485	no	372.777	468.153	167.146	125.81	245.407	307.682	291.222	442	282.6	(*) Hypothetical protein	(*) hypothetical protein	part of gene cluster E	Wang et al. 2018
CYCPU_RS0111525	no	592.656	1135.45	367.169	469.838	488.164	623.383	533.99	839.612	601.521	(*) Outer membrane lipoprotein-sorting protein (+)	(*) Outer membrane lipoprotein-sorting protein (+)	part of gene cluster E	Wang et al. 2018
CYCPU_RS0111530	no	382.442	638.668	216.715	343.287	390.955	410.093	349.42	846.151	390.226	(*) Hypothetical protein	(*) hypothetical protein	part of gene cluster E	Wang et al. 2018
CYCPU_RS0111535	no	324.118	574.568	162.042	263.307	250.6	295.523	243.939	442.006	302.014	(*) Multidrug efflux transporter, permease	(*) Multidrug efflux transporter, permease	part of gene cluster E	Wang et al. 2018
CYCPU_RS0109285	NAPindep	446.668	592.604	408.886	240.822	505.056	378.952	438.98	367.029	430.281	α/β fold hydrolase	α/β fold hydrolase		KEGG databse (Aug. 2022)
CYCPU_RS0102485	no	361.014	470.046	123.66	392.702	189.157	486.918	253.932	686.996	325.347	UbiD family decarboxylase	UbiD family decarboxylase		KEGG databse (Aug. 2022)

## Sheet: C_PAH_cluster
NCBI RefSeq assembly GCF_000384415.1	Category	meanTPM_high_NAP_2h	meanTPM_high_NAP_24h	meanTPM_high_NAP_168h	meanTPM_low_NAP_2h	meanTPM_low_NAP_71h	meanTPM_pulse_NAP_73h	meanTPM_pulse_NAP_168h	meanTPM_noPAH_24h	meanTPM_NAP	lable	full_name	protein_ID	Notes	Literature
CYCPU_RS0111500	NAPindep	206.55	201.243	226.068	120.471	147.741	158.422	297.542	199.313	194.005	DPR-2 regulator	helix-turn-helix domain-containing protein CDS	WP_016390223.1	Catalyzes 4th step in PHE & NAP degradation; part of gene cluster E, phnA cluster; upregulated with: PYR; PHE, NAP	Wang et al. 2018, Kasai et al. 2003
CYCPU_RS0111455	NAPpos	206.459	300.413	74.0506	51.53	32.6131	110.193	57.8664	48.1519	119.018	Putative RHD β subunit	group II truncated hemoglobin CDS	WP_015007025.1	part of gene cluster E, phnA cluster; upregulated with: PYR; PHE, NAP	Wang et al. 2018, Wang and Shao 2021, Kasai et al. 2003
CYCPU_RS0111465	NAPindep	603.735	778.065	622.507	524.491	896.395	1351.31	908.773	799.536	812.182	RHD-3 β subunit (+)	3-phenylpropionate/cinnamic acid dioxygenase subunit beta CDS	WP_020162773.1	part of gene cluster E, phnA cluster; upregulated with: PYR; PHE, NAP	Wang et al. 2018, Wang and Shao 2021, Kasai et al. 2003
CYCPU_RS0111470	NAPindep	680.594	740.976	796.654	532.328	963.122	1192.69	1117.3	871.963	860.523	RHD-3 α subunit (+)	Rieske 2Fe-2S domain-containing protein CDS	WP_016391028.1	part of gene cluster E, phnA cluster	Wang et al. 2018, Kasai et al. 2003
CYCPU_RS0111475	NAPneg	1042.93	1037.86	1817.92	644.091	2411.41	1374.85	2143.02	998.501	1496.01	Aromatic dioxygenase large (++)	Rieske 2Fe-2S domain-containing protein CDS	WP_020162774.1	part of gene cluster E, phnA cluster	Wang et al. 2018, Kasai et al. 2003
CYCPU_RS0111490	NAPpos	2112.25	1807.64	1201.89	1139.2	1092.02	3258.96	1318.63	784.462	1704.37	RHD-PS1, Aromatic-ring-hydroxylating dioxygenase β (++)	aromatic-ring-hydroxylating dioxygenase subunit beta CDS	WP_020162777.1	part of gene cluster E, phnA cluster but not identified as open reading frame by Kasai et al. 2003 (blank in the sequence)	Wang et al. 2018, Kasai et al. 2003
CYCPU_RS0111495	NAPpos	3593.74	2812.27	1320.1	3171.83	1807.28	4130.75	1740	1499.77	2653.71	RHD-PS1, Aromatic-ring-hydroxylating dioxygenase α (++)	aromatic ring-hydroxylating dioxygenase subunit alpha CDS	WP_020162778.1	Catalyzes 3rd and 4th step in PYR degradation, as well as 3rd step i both NAP & PHE degradation (resulting in meta cleavage); part of gene cluster E, phnA cluster, upregulated with: PYR, PHE, NAP	Wang et al. 2018, Wang and Shao 2021, Kasai et al. 2003
CYCPU_RS0111505	NAPpos	150.091	476.369	55.2916	92.6038	47.9388	109.178	76.1772	158.089	143.95	RHD-9 α subunit	aromatic ring-hydroxylating dioxygenase subunit alpha CDS	WP_016390224.1	Catalyzes 1st step in NAP degradation; part of gene cluster E, phnA cluster, specific upregulation under naphthalene, rhd3beta	Wang et al. 2018, Kasai et al. 2003
CYCPU_RS0111510	NAPpos	112.455	481.68	43.5051	96.7757	50.4121	82.7525	63.0744	161.92	132.951	RHD-9 β subunit	hypothetical protein CDS	WP_015007036.1	Catalyzes 1st step in NAP degradation; part of cluster E, phnA cluster, specific upregulation under naphthalene; rhd3alpha	Wang et al. 2018, Kasai et al. 2003, Vogel et al. 2023b
CYCPU_RS0111555	NAPneg	117.862	83.0138	270.546	39.0937	139.522	68.6635	262.403	156.411	140.158	RHD-2 β subunit	3-phenylpropionate/cinnamic acid dioxygenase subunit beta CDS	WP_020162786.1	part of gene cluster E,phnA cluster; genes in C. pugetii PS-1 and Cycloclasticus sp. P1 not very similar nucleotide wise	Wang et al. 2018, Kasai et al. 2003
CYCPU_RS0111560	NAPneg	201.341	147.216	1040.49	90.4291	622.476	181.918	1026.55	259.587	472.917	RHD-2 α subunit (+)	aromatic ring-hydroxylating dioxygenase subunit alpha CDS	WP_016390233.1	Catalyzes 2nd step in NAP degradation; part of gene cluster E, phnA cluster, specific upregulation under naphthalene	Wang et al. 2018, Kasai et al. 2003
CYCPU_RS0111480	NAPindep	1630.24	1417.97	1706.68	1166.21	1858.64	1932.5	2004.04	1916.99	1673.75	Dihydrodiol dehydrogenase (++)	4-hydroxythreonine-4-phosphate dehydrogenase PdxA CDS	WP_020162775.1	part of gene cluster E	Wang et al. 2018
CYCPU_RS0111515	NAPindep	89.0781	185.22	110.419	75.1335	158.584	139.254	136.582	123.693	127.753	Short-chain dehydrogenase/reductase	hcaB CDS	WP_020162779.1	part of gene cluster E	Wang et al. 2018
CYCPU_RS0111565	no	97.1133	118.37	147.311	54.905	147.417	96.1099	151.301	139.529	116.075	Dioxygenase electron transfer component/ Carboxylate dehydrogenase	1,6-dihydroxycyclohexa-2,4-diene-1-carboxylate dehydrogenase CDS	WP_016390234.1	part of gene cluster E	Wang et al. 2018
CYCPU_RS0111460	NAPindep	1165.92	2229.24	961.914	1260.67	1503.89	2006.23	1383.16	1408.06	1501.57	Ring cleavage dioxygenase (++)	bphC CDS	WP_015007026.1	not mentioned in Wang et al. 2018 but identified as part of Cluster E, dpr2 regulator Wang and Shao 2021; upregulation with: PHE, NAP	Wang et al. 2018, Wang and Shao 2021
CYCPU_RS0111430	NAPindep	1614.4	1642.18	1122.46	1413.62	1714.66	1889.71	1764.18	1638.55	1594.46	(Hydroxy chromene-carboxylate) Isomerase (++)	2-hyd+K2:K30roxychromene-2-carboxylate isomerase CDS	WP_015007020.1	part of gene cluster E	Wang et al. 2018
CYCPU_RS0111520	NAPindep	18.4402	45.7826	18.4428	10.4876	17.5503	17.289	23.7124	23.7702	21.6721	Alcohol dehydrogenase	PQQ-dependent dehydrogenase, methanol/ethanol family CDS	WP_020162780.1	part of gene cluster E	Wang et al. 2018
CYCPU_RS0111545	NAPindep	92.4676	100.984	94.3728	51.8788	76.3834	92.287	152.009	93.7554	94.3404	Alcohol dehydrogenase/quinone oxidoreductase	quinone oxidoreductase CDS	WP_015007043.1	Catalyzes 2ndstep in PHE degradation; part of gene cluster E; specific upregulation with PHE	Wang et al. 2018
CYCPU_RS0111435	NAPindep	726.357	922.041	637.653	518.762	896.439	927.426	894.438	688.556	789.017	PAH dioxygenase component ferredoxin (+)	non-heme iron oxygenase ferredoxin subunit CDS	WP_015007021.1	part of gene cluster E	Wang et al. 2018
CYCPU_RS0111440	NAPindep	393.108	415.456	309.085	204.351	352.871	424.391	425.345	357.726	360.658	PAH dioxygenase component ferredoxin reductase	2Fe-2S iron-sulfur cluster-binding protein CDS	WP_015007022.1	part of gene cluster E	Wang et al. 2018
CYCPU_RS0111445	NAPindep	209.007	197.488	183.93	115.612	133.798	133.237	219.203	159.913	170.325	Hypothetical protein	DUF2461 domain-containing protein CDS	WP_020162771.1	part of gene cluster E	Wang et al. 2018
CYCPU_RS0111450	NAPindep	43.2371	63.3039	62.5118	20.3364	60.8865	35.4412	69.6983	44.9244	50.7736	Tryptophan synthase β subunit	trpB CDS	WP_020162772.1	part of gene cluster E	Wang et al. 2018
CYCPU_RS0111485	no	372.777	468.153	167.146	125.81	245.407	307.682	291.222	442	282.6	Hypothetical protein	hypothetical protein CDS	WP_020162776.1	part of gene cluster E	Wang et al. 2018
CYCPU_RS0111525	no	592.656	1135.45	367.169	469.838	488.164	623.383	533.99	839.612	601.521	Outer membrane lipoprotein-sorting protein (+)	outer membrane lipoprotein-sorting protein CDS	WP_020162781.1	part of gene cluster E	Wang et al. 2018
CYCPU_RS0111530	no	382.442	638.668	216.715	343.287	390.955	410.093	349.42	846.151	390.226	Hypothetical protein	hypothetical protein CDS	WP_020162782.1	part of gene cluster E; upregulation with: PHE, NAP	Wang et al. 2018, Wang and Shao 2021
CYCPU_RS0111535	no	324.118	574.568	162.042	263.307	250.6	295.523	243.939	442.006	302.014	Multidrug efflux transporter, permease	efflux RND transporter permease subunit CDS	WP_020162783.1	Catalyzes 1st step in PHE degradation; part of gene cluster E; specific upregulation with PHE; rhd2beta	Wang et al. 2018
CYCPU_RS0111540	NAPindep	194.506	232.028	123.21	85.8557	186.945	175.896	162.53	175.459	165.853	Glycosyl hydrolase, BNR repeat	YCF48-related protein CDS	WP_020162784.1	Catalyzes 1st step in PHE degradation; part of gene cluster E; specific upregulation with PHE; rhd2alpha	Wang et al. 2018, Vogel et al. 2023b
CYCPU_RS0111550	NAPindep	48.1533	75.7783	54.0722	33.9769	42.3065	43.1185	62.1546	48.5173	51.3658	Metabolite transporter superfamily, permease	DMT family transporter CDS	WP_020162785.1	part of gene cluster E	Wang et al. 2018
CYCPU_RS0111570	no	81.3707	130.591	89.1057	31.8361	122.681	100.224	135.82	87.1378	98.804	Glutathione S-transferase	glutathione S-transferase family protein CDS	WP_016390235.1	part of gene cluster E	Wang et al. 2018
CYCPU_RS0111575	NAPindep	24.2662	31.0438	19.4338	9.6605	12.2488	11.0924	18.2729	17.3411	18.0026	Hypothetical protein	DUF58 domain-containing protein CDS	WP_020162787.1	part of gene cluster E	Wang et al. 2018
CYCPU_RS0111580	NAPindep	39.8707	54.2031	28.9667	23.8593	30.1897	33.9514	43.5636	34.725	36.3721	Transglutaminase-like protein	DUF3488 and transglutaminase-like domain-containing protein CDS	WP_020162788.1	part of gene cluster E	Wang et al. 2018
CYCPU_RS0111585	NAPindep	177.085	253.273	157.505	124.9	235.514	200.549	275.74	169.101	203.509	Nitroreductase	nitroreductase family protein CDS	WP_020162789.1	part of gene cluster E	Wang et al. 2018
CYCPU_RS0111590	NAPindep	204.039	185.226	151.691	189.937	147.807	248.991	205.584	128.852	190.468	Outer membrane transport protein	outer membrane protein transport protein CDS	WP_020162790.1	part of gene cluster E	Wang et al. 2018
